# Supplementary material for: A new genus and species of golden coral (Anthozoa, Octocorallia, Chrysogorgiidae) from the Northwest Atlantic
Source: Zookeys. 2017 Apr 12;(668):1–10. doi: 10.3897/zookeys.668.12203 (PMC5538003; doi:10.3897/zookeys.668.12203)
Supplement: XML Treatment for Chrysogorgiidae [file zookeys.668.12203-treatment1.xml]

<!DOCTYPE tp:taxon-treatment
  PUBLIC "-//TaxonX//DTD Taxonomic Treatment Publishing DTD v0 20100105//EN" "tax-treatment-NSO.dtd">
<tp:taxon-treatment xmlns:tp="http://www.plazi.org/taxpub"><tp:treatment-meta><kwd-group><label>Taxon classification</label><kwd><named-content xmlns:xlink="http://www.w3.org/1999/xlink" content-type="kingdom">Animalia</named-content></kwd><kwd><named-content xmlns:xlink="http://www.w3.org/1999/xlink" content-type="order">Alcyonacea</named-content></kwd><kwd><named-content xmlns:xlink="http://www.w3.org/1999/xlink" content-type="family">Chrysogorgiidae</named-content></kwd></kwd-group><mixed-citation publication-type="journal"><person-group><name><surname>Cairns</surname><given-names>Stephen D.</given-names></name><name><surname>Cordeiro</surname><given-names>Ralf T. S.</given-names></name></person-group><article-title>A new genus and species of golden coral (<tp:taxon-name><tp:taxon-name-part taxon-name-part-type="class">Anthozoa</tp:taxon-name-part></tp:taxon-name>, <tp:taxon-name><tp:taxon-name-part taxon-name-part-type="subclass">Octocorallia</tp:taxon-name-part></tp:taxon-name>, <tp:taxon-name><tp:taxon-name-part taxon-name-part-type="family">Chrysogorgiidae</tp:taxon-name-part></tp:taxon-name>) from the Northwest Atlantic</article-title><source>Zookeys</source><day>12</day><month>4</month><year>2017</year><volume>2017</volume><issue>668</issue><fpage>1</fpage><lpage>10</lpage><pub-id pub-id-type="doi">10.3897/zookeys.668.12203</pub-id></mixed-citation></tp:treatment-meta><tp:nomenclature><label>Family</label><tp:taxon-name>
                  <tp:taxon-name-part taxon-name-part-type="family">Chrysogorgiidae</tp:taxon-name-part>
                </tp:taxon-name><tp:taxon-authority>Verrill, 1883</tp:taxon-authority><tp:nomenclature-citation-list><tp:nomenclature-citation><tp:taxon-name>
                      <tp:taxon-name-part taxon-name-part-type="family">Chrysogorgidae</tp:taxon-name-part>
                    </tp:taxon-name><comment><xref ref-type="bibr" rid="B23">Verrill 1883</xref>: 21.</comment></tp:nomenclature-citation><tp:nomenclature-citation><tp:taxon-name>
                      <tp:taxon-name-part taxon-name-part-type="family">Chrysogorgiidae</tp:taxon-name-part></tp:taxon-name><comment>: <xref ref-type="bibr" rid="B24">Versluys 1902</xref>: 2–4; <xref ref-type="bibr" rid="B2">Bayer 1956</xref>: F216; <xref ref-type="bibr" rid="B5">Bayer and Muzik 1976</xref>: 67–69 (key to genera); <xref ref-type="bibr" rid="B3">Bayer 1979</xref>: 876–878 (key to genera); <xref ref-type="bibr" rid="B7">Cairns 2001</xref>: 748–754 (synonymy); <xref ref-type="bibr" rid="B18">Pante and France 2010</xref>: 600 (key to genera); <xref ref-type="bibr" rid="B25">Watling et al. 2011</xref>: 68–74 (distribution maps of all genera); <xref ref-type="bibr" rid="B20">Pante et al. 2012</xref>: 1–12 (phylogenetic and bathymetric analyses).</comment></tp:nomenclature-citation></tp:nomenclature-citation-list></tp:nomenclature><tp:treatment-sec sec-type="type genus" id="SECID0EEGAC"><title>Type genus.</title><p>
              <italic><tp:taxon-name><tp:taxon-name-part taxon-name-part-type="genus" reg="Chrysogorgia">Chrysogorgia</tp:taxon-name-part></tp:taxon-name></italic> Duchassaing &amp; Michelotti, 1864.</p></tp:treatment-sec><tp:treatment-sec sec-type="diagnosis" id="SECID0ERGAC"><title>Diagnosis</title><p>(after <xref ref-type="bibr" rid="B7">Cairns (2001)</xref> and <xref ref-type="bibr" rid="B20">Pante et al. (2012)</xref>). Calcaxonians having an unjointed, solid (non-spicular), concentrically layered scleroproteinous axis. The axial layers are usually smooth (not undulated) and thus not longitudinally grooved externally; the axis usually displays metallic or iridescent reflections. The colony may be branched or unbranched (flagelliform), arising from a root-like or discoidal, strongly calcified holdfast. Polyps are contractile but not retractile, arranged in rows (uniserial, biserial or multiserial), but never in whorls. Sclerites predominantly flat, smooth scales, in some species warty rods and spindles.</p></tp:treatment-sec><tp:treatment-sec sec-type="remarks" id="SECID0E6GAC"><title>Remarks.</title><p>Fourteen genera have been assigned to the <tp:taxon-name><tp:taxon-name-part taxon-name-part-type="family">Chrysogorgiidae</tp:taxon-name-part></tp:taxon-name>, but based on sequencing of three genes, <xref ref-type="bibr" rid="B20">Pante et al. (2012)</xref> have suggested that only six of these genera belong to <tp:taxon-name><tp:taxon-name-part taxon-name-part-type="family">Chrysogorgiidae</tp:taxon-name-part></tp:taxon-name> <italic>sensu stricto</italic>, which they call the Monophyletic <tp:taxon-name><tp:taxon-name-part taxon-name-part-type="family">Chrysogorgiidae</tp:taxon-name-part></tp:taxon-name> Clade, or <abbrev xmlns:xlink="http://www.w3.org/1999/xlink" xlink:title="Monophyletic Chrysogorgiidae Clade" id="ABBRID0E1HAC" xlink:type="simple">MCC</abbrev>. They imply that the other genera may belong to as many as three other, as yet undescribed, families. The six genera of the <abbrev xmlns:xlink="http://www.w3.org/1999/xlink" xlink:title="Monophyletic Chrysogorgiidae Clade" id="ABBRID0E5HAC" xlink:type="simple">MCC</abbrev> are keyed by <xref ref-type="bibr" rid="B18">Pante and France (2010)</xref> and their worldwide distributions plotted by <xref ref-type="bibr" rid="B25">Watling et al. (2011)</xref>. They are further discussed by <xref ref-type="bibr" rid="B20">Pante et al. (2012)</xref> in the context of a phylogenetic analysis. <italic><tp:taxon-name><tp:taxon-name-part taxon-name-part-type="genus" reg="Flagelligorgia">Flagelligorgia</tp:taxon-name-part></tp:taxon-name></italic> is morphologically most similar to <italic><tp:taxon-name><tp:taxon-name-part taxon-name-part-type="genus" reg="Radicipes">Radicipes</tp:taxon-name-part></tp:taxon-name></italic>, which is part of the <abbrev xmlns:xlink="http://www.w3.org/1999/xlink" xlink:title="Monophyletic Chrysogorgiidae Clade" id="ABBRID0E3IAC" xlink:type="simple">MCC</abbrev>, but lacking material suitable for molecular analysis, the placement of <italic><tp:taxon-name><tp:taxon-name-part taxon-name-part-type="genus" reg="Flagelligorgia">Flagelligorgia</tp:taxon-name-part></tp:taxon-name></italic> in that family can only be a suggestion at this time. In fact, we did attempt to sequence four genes (<italic><abbrev xmlns:xlink="http://www.w3.org/1999/xlink" xlink:title="Cytochrome c oxidase subunit I" id="ABBRID0EHJAC" xlink:type="simple">COI</abbrev></italic>, <italic>mtMutS</italic>, <italic>28S</italic> and <italic>18S</italic>) from specimens collected in 1964 with no results.</p></tp:treatment-sec><tp:treatment-sec sec-type="distribution" id="SECID0ESJAC"><title>Distribution.</title><p>Worldwide, 31–4492 m depths (<xref ref-type="bibr" rid="B19">Pante and Watling 2011</xref>: 6).</p></tp:treatment-sec><ref-list><ref id="B23"><mixed-citation xmlns:xlink="http://www.w3.org/1999/xlink" xlink:type="simple">
          <person-group><name name-style="western"><surname>Verrill</surname><given-names>AE</given-names></name></person-group> (<year>1883</year>) <article-title>Report on the <tp:taxon-name><tp:taxon-name-part taxon-name-part-type="class">Anthozoa</tp:taxon-name-part></tp:taxon-name>, and on some additional species dredged by the “Blake” in 1877–1879, and by the U.S. Fish Commission steamer “Fish Hawk” in 1880–82.</article-title> <source>Bulletin of the Museum of Comparative Zoology</source> <volume>11</volume>: <fpage>1</fpage>–<lpage>72</lpage>. <ext-link xlink:type="simple" ext-link-type="uri" xlink:href="http://biodiversitylibrary.org/page/4621758">http://biodiversitylibrary.org/page/4621758</ext-link></mixed-citation></ref><ref id="B24"><mixed-citation xmlns:xlink="http://www.w3.org/1999/xlink" xlink:type="simple">
          <person-group><name name-style="western"><surname>Versluys</surname><given-names>J</given-names></name></person-group> (<year>1902</year>) <article-title>Die Gorgoniden der Siboga-Expedition. I. Die Chrysogorgiiden.</article-title> <source>Siboga Expeditie</source> <volume>13</volume>: <fpage>1</fpage>–<lpage>120</lpage>.</mixed-citation></ref><ref id="B2"><mixed-citation xmlns:xlink="http://www.w3.org/1999/xlink" xlink:type="simple">
          <person-group><name name-style="western"><surname>Bayer</surname><given-names>FM</given-names></name></person-group> (<year>1956</year>) <article-title><tp:taxon-name><tp:taxon-name-part taxon-name-part-type="subclass">Octocorallia</tp:taxon-name-part></tp:taxon-name>.</article-title> In: <person-group><name name-style="western"><surname>Moore</surname><given-names>RC</given-names></name></person-group> (<role>Ed.</role>) <issue-title>Treatise on Invertebrate Paleontology, Part F.</issue-title> <source><tp:taxon-name><tp:taxon-name-part taxon-name-part-type="phylum">Coelenterata</tp:taxon-name-part></tp:taxon-name>. Geological Society of America and University of Kansas Press, Lawrence, Kansas</source>, <fpage>163</fpage>–<lpage>231</lpage>.</mixed-citation></ref><ref id="B5"><mixed-citation xmlns:xlink="http://www.w3.org/1999/xlink" xlink:type="simple">
          <person-group><name name-style="western"><surname>Bayer</surname><given-names>FM</given-names></name><name name-style="western"><surname>Muzik</surname><given-names>KM</given-names></name></person-group> (<year>1976</year>) <article-title>New genera and species of the holaxonian family <tp:taxon-name><tp:taxon-name-part taxon-name-part-type="family">Chrysogorgiidae</tp:taxon-name-part></tp:taxon-name> (<tp:taxon-name><tp:taxon-name-part taxon-name-part-type="subclass">Octocorallia</tp:taxon-name-part></tp:taxon-name>: <tp:taxon-name><tp:taxon-name-part taxon-name-part-type="order">Gorgonacea</tp:taxon-name-part></tp:taxon-name>).</article-title> <source>Zoologische Mededelingen</source> <volume>50</volume>(<issue>5</issue>): <fpage>65</fpage>–<lpage>90</lpage>. <ext-link xlink:type="simple" ext-link-type="uri" xlink:href="https://repository.si.edu/handle/10088/973">https://repository.si.edu/handle/10088/973</ext-link></mixed-citation></ref><ref id="B3"><mixed-citation xmlns:xlink="http://www.w3.org/1999/xlink" xlink:type="simple">
          <person-group><name name-style="western"><surname>Bayer</surname><given-names>FM</given-names></name></person-group> (<year>1979</year>) <article-title><italic><tp:taxon-name><tp:taxon-name-part taxon-name-part-type="genus">Distichogorgia</tp:taxon-name-part> <tp:taxon-name-part taxon-name-part-type="species">sconsa</tp:taxon-name-part></tp:taxon-name></italic>, a new genus and new species of chrysogorgiid octocoral (<tp:taxon-name><tp:taxon-name-part taxon-name-part-type="phylum">Coelenterata</tp:taxon-name-part></tp:taxon-name>: <tp:taxon-name><tp:taxon-name-part taxon-name-part-type="class">Anthozoa</tp:taxon-name-part></tp:taxon-name>) from the Blake Plateau off northern Florida.</article-title> <source>Proceedings of the Biological Society of Washington</source> <volume>92</volume>(<issue>4</issue>): <fpage>876</fpage>–<lpage>882</lpage>. <ext-link xlink:type="simple" ext-link-type="uri" xlink:href="http://biodiversitylibrary.org/page/35514597">http://biodiversitylibrary.org/page/35514597</ext-link></mixed-citation></ref><ref id="B7"><mixed-citation xmlns:xlink="http://www.w3.org/1999/xlink" xlink:type="simple">
          <person-group><name name-style="western"><surname>Cairns</surname><given-names>SD</given-names></name></person-group> (<year>2001</year>) <article-title>Studies on western Atlantic <tp:taxon-name><tp:taxon-name-part taxon-name-part-type="subclass">Octocorallia</tp:taxon-name-part></tp:taxon-name> (<tp:taxon-name><tp:taxon-name-part taxon-name-part-type="phylum">Coelenterata</tp:taxon-name-part></tp:taxon-name>: <tp:taxon-name><tp:taxon-name-part taxon-name-part-type="class">Anthozoa</tp:taxon-name-part></tp:taxon-name>). Part 1: The genus <italic><tp:taxon-name><tp:taxon-name-part taxon-name-part-type="genus">Chrysogorgia</tp:taxon-name-part></tp:taxon-name></italic> Duchassaing &amp; Michelloti, 1864.</article-title> <source>Proceedings of the Biological Society of Washington</source> <volume>114</volume>(<issue>3</issue>): <fpage>746</fpage>–<lpage>787</lpage>. <ext-link xlink:type="simple" ext-link-type="uri" xlink:href="https://repository.si.edu/handle/10088/2462">https://repository.si.edu/handle/10088/2462</ext-link></mixed-citation></ref><ref id="B18"><mixed-citation xmlns:xlink="http://www.w3.org/1999/xlink" xlink:type="simple">
          <person-group><name name-style="western"><surname>Pante</surname><given-names>E</given-names></name><name name-style="western"><surname>France</surname><given-names>SC</given-names></name></person-group> (<year>2010</year>) <article-title><italic><tp:taxon-name><tp:taxon-name-part taxon-name-part-type="genus">Pseudochrysogorgia</tp:taxon-name-part> <tp:taxon-name-part taxon-name-part-type="species">bellona</tp:taxon-name-part></tp:taxon-name></italic> n. gen., n. sp.: a new genus and species of chrysogorgiid octocoral (<tp:taxon-name><tp:taxon-name-part taxon-name-part-type="phylum">Coelenterata</tp:taxon-name-part></tp:taxon-name>, <tp:taxon-name><tp:taxon-name-part taxon-name-part-type="class">Anthozoa</tp:taxon-name-part></tp:taxon-name>) from the Coral Sea.</article-title> <source>Zoosystema</source> <volume>32</volume>(<issue>4</issue>): <fpage>595</fpage>–<lpage>612</lpage>. <ext-link xlink:type="simple" ext-link-type="doi" xlink:href="10.5252/z2010n4a4">http://dx.doi.org/10.5252/z2010n4a4</ext-link></mixed-citation></ref><ref id="B25"><mixed-citation xmlns:xlink="http://www.w3.org/1999/xlink" xlink:type="simple">
          <person-group><name name-style="western"><surname>Watling</surname><given-names>L</given-names></name><name name-style="western"><surname>France</surname><given-names>S</given-names></name><name name-style="western"><surname>Pante</surname><given-names>E</given-names></name><name name-style="western"><surname>Simpson</surname><given-names>A</given-names></name></person-group> (<year>2011</year>) <article-title>Biology of deep-water octocorals.</article-title> In: <person-group><name name-style="western"><surname>Lesser</surname><given-names>M</given-names></name></person-group> (<role>Ed.</role>) <issue-title>Advances in Marine Biology.</issue-title> <source>Elsevier Academic press, London</source>, <fpage>41</fpage>–<lpage>122</lpage>. <ext-link xlink:type="simple" ext-link-type="doi" xlink:href="10.1016/B978-0-12-385529-9.00002-0">http://dx.doi.org/10.1016/B978-0-12-385529-9.00002-0</ext-link></mixed-citation></ref><ref id="B20"><mixed-citation xmlns:xlink="http://www.w3.org/1999/xlink" xlink:type="simple">
          <person-group><name name-style="western"><surname>Pante</surname><given-names>E</given-names></name><name name-style="western"><surname>France</surname><given-names>S</given-names></name><name name-style="western"><surname>Couloux</surname><given-names>A</given-names></name><name name-style="western"><surname>Cruaud</surname><given-names>C</given-names></name><name name-style="western"><surname>McFadden</surname><given-names>CS</given-names></name><name name-style="western"><surname>Samadi</surname><given-names>S</given-names></name><name name-style="western"><surname>Watling</surname><given-names>L</given-names></name></person-group> (<year>2012</year>) <article-title>Deep-sea origin and in-situ diversification of chrysogorgiid octocorals</article-title>. <source>PLoS One</source> <volume>7</volume>(<issue>6</issue>): e38357. <ext-link xlink:type="simple" ext-link-type="doi" xlink:href="10.1371/journal.pone.0038357">http://dx.doi.org/10.1371/journal.pone.0038357</ext-link></mixed-citation></ref><ref id="B19"><mixed-citation xmlns:xlink="http://www.w3.org/1999/xlink" xlink:type="simple">
          <person-group><name name-style="western"><surname>Pante</surname><given-names>E</given-names></name><name name-style="western"><surname>Watling</surname><given-names>L</given-names></name></person-group> (<year>2011</year>) <article-title><italic><tp:taxon-name><tp:taxon-name-part taxon-name-part-type="genus">Chrysogorgia</tp:taxon-name-part></tp:taxon-name></italic> from the New England and Corner Seamounts: Atlantic–Pacific connections.</article-title> <source>Journal of the Marine Biological Association of the United Kingdom</source> <volume>92</volume>(<issue>5</issue>): <fpage>911</fpage>–<lpage>927</lpage>. <ext-link xlink:type="simple" ext-link-type="doi" xlink:href="10.1017/S0025315411001354">https://doi.org/10.1017/S0025315411001354</ext-link></mixed-citation></ref></ref-list></tp:taxon-treatment>
