# Supplementary material for: A new genus and species of golden coral (Anthozoa, Octocorallia, Chrysogorgiidae) from the Northwest Atlantic
Source: Zookeys. 2017 Apr 12;(668):1–10. doi: 10.3897/zookeys.668.12203 (PMC5538003; doi:10.3897/zookeys.668.12203)
Supplement: XML Treatment for Flagelligorgia [file zookeys.668.12203-treatment2.xml]

<!DOCTYPE tp:taxon-treatment
  PUBLIC "-//TaxonX//DTD Taxonomic Treatment Publishing DTD v0 20100105//EN" "tax-treatment-NSO.dtd">
<tp:taxon-treatment xmlns:tp="http://www.plazi.org/taxpub"><tp:treatment-meta><kwd-group><label>Taxon classification</label><kwd><named-content xmlns:xlink="http://www.w3.org/1999/xlink" content-type="kingdom">Animalia</named-content></kwd><kwd><named-content xmlns:xlink="http://www.w3.org/1999/xlink" content-type="order">Alcyonacea</named-content></kwd><kwd><named-content xmlns:xlink="http://www.w3.org/1999/xlink" content-type="family">Chrysogorgiidae</named-content></kwd></kwd-group><mixed-citation publication-type="journal"><person-group><name><surname>Cairns</surname><given-names>Stephen D.</given-names></name><name><surname>Cordeiro</surname><given-names>Ralf T. S.</given-names></name></person-group><article-title>A new genus and species of golden coral (<tp:taxon-name><tp:taxon-name-part taxon-name-part-type="class">Anthozoa</tp:taxon-name-part></tp:taxon-name>, <tp:taxon-name><tp:taxon-name-part taxon-name-part-type="subclass">Octocorallia</tp:taxon-name-part></tp:taxon-name>, <tp:taxon-name><tp:taxon-name-part taxon-name-part-type="family">Chrysogorgiidae</tp:taxon-name-part></tp:taxon-name>) from the Northwest Atlantic</article-title><source>Zookeys</source><day>12</day><month>4</month><year>2017</year><volume>2017</volume><issue>668</issue><fpage>1</fpage><lpage>10</lpage><pub-id pub-id-type="doi">10.3897/zookeys.668.12203</pub-id></mixed-citation></tp:treatment-meta><tp:nomenclature><tp:taxon-name>
                  <tp:taxon-name-part taxon-name-part-type="genus" reg="Flagelligorgia">Flagelligorgia</tp:taxon-name-part>
                  <object-id xmlns:xlink="http://www.w3.org/1999/xlink" content-type="zoobank" xlink:type="simple">http://zoobank.org/0C142EEB-5AD6-4EE5-A654-F0C5DD669E79</object-id>
                </tp:taxon-name><tp:taxon-status xmlns:xlink="http://www.w3.org/1999/xlink" xlink:type="simple">gen. n.</tp:taxon-status></tp:nomenclature><tp:treatment-sec sec-type="type species" id="SECID0E6KAC"><title>Type species.</title><p>
              <italic><tp:taxon-name><tp:taxon-name-part taxon-name-part-type="genus" reg="Flagelligorgia">Flagelligorgia</tp:taxon-name-part> <tp:taxon-name-part taxon-name-part-type="species" reg="gracilis">gracilis</tp:taxon-name-part></tp:taxon-name></italic>, here designated. Gender: feminine.</p></tp:treatment-sec><tp:treatment-sec sec-type="diagnosis" id="SECID0EQLAC"><title>Diagnosis.</title><p>Colonies unbranched (flagelliform), loosely coiled, attached by a holdfast; axis composed of undulating concentric layers (Figs <xref ref-type="fig" rid="F1">1C–E</xref>, <xref ref-type="fig" rid="F2">2D</xref>). Polyps arranged biserially. Body wall and coenenchymal scales elongate, smooth scales. Polyps lack an operculum.</p></tp:treatment-sec><tp:treatment-sec sec-type="remarks" id="SECID0E5LAC"><title>Remarks.</title><p>Until 1956 (<xref ref-type="bibr" rid="B2">Bayer 1956</xref>) the <tp:taxon-name><tp:taxon-name-part taxon-name-part-type="family">Chrysogorgiidae</tp:taxon-name-part></tp:taxon-name> had been divided into three subfamilies, one being the <tp:taxon-name><tp:taxon-name-part taxon-name-part-type="subfamily">Lepidogorgiinae</tp:taxon-name-part></tp:taxon-name> Versluys, 1902, consisting of genera with an unbranched colony and lacking polyp opercula. However, the subfamily classification has been ignored for decades and is not supported by molecular evidence. Nonetheless, it is incumbent to compare <italic><tp:taxon-name><tp:taxon-name-part taxon-name-part-type="genus" reg="Flagelligorgia">Flagelligorgia</tp:taxon-name-part></tp:taxon-name></italic> to the four other unbranched chrysogorgiid genera. <italic><tp:taxon-name><tp:taxon-name-part taxon-name-part-type="genus" reg="Helicogorgia">Helicogorgia</tp:taxon-name-part></tp:taxon-name></italic> Bayer, 1981, known only from the east coast of Africa at 66–775 m depth range, is unbranched but has its polyps arranged in a multiserial fashion on one side of the stem, a naked track displayed on the opposite side. Furthermore, its body wall scales are irregular plates and its coenenchymal scales are spindles. For all of these reasons <italic><tp:taxon-name><tp:taxon-name-part taxon-name-part-type="genus" reg="Helicogorgia">Helicogorgia</tp:taxon-name-part></tp:taxon-name></italic> is easily distinguished from <italic><tp:taxon-name><tp:taxon-name-part taxon-name-part-type="genus" reg="Flagelligorgia">Flagelligorgia</tp:taxon-name-part></tp:taxon-name></italic>. Based on sequencing of three genes, <xref ref-type="bibr" rid="B20">Pante et al. (2012)</xref> indicate that <italic><tp:taxon-name><tp:taxon-name-part taxon-name-part-type="genus" reg="Helicogorgia">Helicogorgia</tp:taxon-name-part></tp:taxon-name></italic> might constitute a family on its own, as sister to the <tp:taxon-name><tp:taxon-name-part taxon-name-part-type="family">Chrysogorgiidae</tp:taxon-name-part></tp:taxon-name>. <italic><tp:taxon-name><tp:taxon-name-part taxon-name-part-type="genus" reg="Helicogorgia">Helicogorgia</tp:taxon-name-part></tp:taxon-name></italic> was revised by <xref ref-type="bibr" rid="B26">Williams (1992)</xref>, recognizing four species in the African coast.</p><p>
              <italic><tp:taxon-name><tp:taxon-name-part taxon-name-part-type="genus" reg="Chalcogorgia">Chalcogorgia</tp:taxon-name-part></tp:taxon-name></italic> Bayer, 1949, known only from its type locality off northwestern Cuba at 708 m depth, is also unbranched and has biserially arranged polyps, like <italic><tp:taxon-name><tp:taxon-name-part taxon-name-part-type="genus" reg="Flagelligorgia">Flagelligorgia</tp:taxon-name-part></tp:taxon-name></italic>, but differs in having eight triangular opercular scales on each polyp, and body wall scales shaped as irregularly shaped platelets. According to <xref ref-type="bibr" rid="B20">Pante et al. (2012</xref>: <!--PageBreak-->8), based on “very limited data,” <italic><tp:taxon-name><tp:taxon-name-part taxon-name-part-type="genus" reg="Chalcogorgia">Chalcogorgia</tp:taxon-name-part></tp:taxon-name></italic> was suggested to ally with <italic><tp:taxon-name><tp:taxon-name-part taxon-name-part-type="genus" reg="Helicogorgia">Helicogorgia</tp:taxon-name-part></tp:taxon-name></italic>, and thus also outside of the <abbrev xmlns:xlink="http://www.w3.org/1999/xlink" xlink:title="Monophyletic Chrysogorgiidae Clade" id="ABBRID0ENPAC" xlink:type="simple">MCC</abbrev>.</p><p>
              <italic><tp:taxon-name><tp:taxon-name-part taxon-name-part-type="genus" reg="Distichogorgia">Distichogorgia</tp:taxon-name-part></tp:taxon-name></italic> Bayer, 1979, known only from the Blake Plateau off Florida at 814 m depth, is unbranched and has biserially arranged polyps, but differs in having unique body wall scales consisting of two fans of longitudinally arranged, blade-like scales, one on each side of the polyp, interspersed with tiny pointed sclerites, similar to its coenenchymals. <xref ref-type="bibr" rid="B20">Pante et al. (2012)</xref> did not report sequencing data for this genus, but based on its biserially polyps, they suggested an affinity with <italic><tp:taxon-name><tp:taxon-name-part taxon-name-part-type="genus" reg="Helicogorgia">Helicogorgia</tp:taxon-name-part></tp:taxon-name></italic> and <italic><tp:taxon-name><tp:taxon-name-part taxon-name-part-type="genus" reg="Chalcogorgia">Chalcogorgia</tp:taxon-name-part></tp:taxon-name></italic> in a family separate from the <tp:taxon-name><tp:taxon-name-part taxon-name-part-type="family">Chrysogorgiidae</tp:taxon-name-part></tp:taxon-name>.</p><p>Perhaps most similar to <italic><tp:taxon-name><tp:taxon-name-part taxon-name-part-type="genus" reg="Flagelligorgia">Flagelligorgia</tp:taxon-name-part></tp:taxon-name></italic> is the genus <italic><tp:taxon-name><tp:taxon-name-part taxon-name-part-type="genus" reg="Radicipes">Radicipes</tp:taxon-name-part></tp:taxon-name></italic> Stearns, 1883, consisting of 9–10 species (see <xref ref-type="bibr" rid="B11">Cordeiro et al., in press</xref>), which occurs worldwide at depths of 241–3580 m. <italic><tp:taxon-name><tp:taxon-name-part taxon-name-part-type="genus" reg="Radicipes">Radicipes</tp:taxon-name-part></tp:taxon-name></italic> is unbranched but differs from <italic><tp:taxon-name><tp:taxon-name-part taxon-name-part-type="genus" reg="Flagelligorgia">Flagelligorgia</tp:taxon-name-part></tp:taxon-name></italic> in having uniserially arranged polyps, and a body wall and coenenchymal sclerites that are rod-shaped to compressed rod-shaped. Furthermore, chrysogorgiids (<abbrev xmlns:xlink="http://www.w3.org/1999/xlink" xlink:title="Monophyletic Chrysogorgiidae Clade" id="ABBRID0EUBAE" xlink:type="simple">MCC</abbrev>), including <italic><tp:taxon-name><tp:taxon-name-part taxon-name-part-type="genus" reg="Radicipes">Radicipes</tp:taxon-name-part></tp:taxon-name></italic>, are characterized by having an axis formed by non-undulated (smooth) concentric layers (<xref ref-type="bibr" rid="B2">Bayer 1956</xref>), which is not the case for <italic><tp:taxon-name><tp:taxon-name-part taxon-name-part-type="genus" reg="Flagelligorgia">Flagelligorgia</tp:taxon-name-part></tp:taxon-name></italic>. Based on molecular evidence <xref ref-type="bibr" rid="B20">Pante et al. (2012)</xref> placed <italic><tp:taxon-name><tp:taxon-name-part taxon-name-part-type="genus" reg="Radicipes">Radicipes</tp:taxon-name-part></tp:taxon-name></italic> firmly in the <tp:taxon-name><tp:taxon-name-part taxon-name-part-type="family">Chrysogorgiidae</tp:taxon-name-part></tp:taxon-name> clade (<abbrev xmlns:xlink="http://www.w3.org/1999/xlink" xlink:title="Monophyletic Chrysogorgiidae Clade" id="ABBRID0E1CAE" xlink:type="simple">MCC</abbrev>), as the sister genus to <italic><tp:taxon-name><tp:taxon-name-part taxon-name-part-type="genus" reg="Chrysogorgia">Chrysogorgia</tp:taxon-name-part></tp:taxon-name></italic>. Lacking molecular evidence for <italic><tp:taxon-name><tp:taxon-name-part taxon-name-part-type="genus" reg="Flagelligorgia">Flagelligorgia</tp:taxon-name-part></tp:taxon-name></italic> (all specimens are quite old), it is not possible at this time to determine if it is allied with <italic><tp:taxon-name><tp:taxon-name-part taxon-name-part-type="genus" reg="Radicipes">Radicipes</tp:taxon-name-part></tp:taxon-name></italic> in the <tp:taxon-name><tp:taxon-name-part taxon-name-part-type="family">Chrysogorgiidae</tp:taxon-name-part></tp:taxon-name> (based on similarity of body wall sclerites) or the other cluster of genera including <italic><tp:taxon-name><tp:taxon-name-part taxon-name-part-type="genus" reg="Helicogorgia">Helicogorgia</tp:taxon-name-part></tp:taxon-name>, <tp:taxon-name><tp:taxon-name-part taxon-name-part-type="genus" reg="Chalcogorgia">Chalcogorgia</tp:taxon-name-part></tp:taxon-name></italic> and <italic><tp:taxon-name><tp:taxon-name-part taxon-name-part-type="genus" reg="Distichogorgia">Distichogorgia</tp:taxon-name-part></tp:taxon-name></italic> (based on polyp arrangement), which may constitute an as yet undescribed family.</p></tp:treatment-sec><tp:treatment-sec sec-type="distribution" id="SECID0EMEAE"><title>Distribution.</title><p>Off Southeastern United States from North Carolina to Florida, 196–567 m depths.</p></tp:treatment-sec><tp:treatment-sec sec-type="etymology" id="SECID0EREAE"><title>Etymology.</title><p>The name is a combination of <italic>flagellum</italic> (Latin for small whip) and <italic>gorgia</italic> (a common octocoral suffix and once the name of the order <tp:taxon-name><tp:taxon-name-part taxon-name-part-type="order">Gorgonacea</tp:taxon-name-part></tp:taxon-name>, the name derived from the mythical female monster, the Gorgon), in reference to the flagelliform nature of the colony.</p></tp:treatment-sec><tp:treatment-sec><!--Section generated to contain objects referenced in tp:taxon-treatment.--><fig id="F1" position="float" orientation="portrait"><label>Figure 1.</label><caption><p>Diagnostic characters of <italic><tp:taxon-name><tp:taxon-name-part taxon-name-part-type="genus" reg="Flagelligorgia">Flagelligorgia</tp:taxon-name-part> <tp:taxon-name-part taxon-name-part-type="species" reg="gracilis">gracilis</tp:taxon-name-part></tp:taxon-name></italic> sp. n. <bold>A</bold> general view of the holotype (<named-content xmlns:xlink="http://www.w3.org/1999/xlink" content-type="dwc:institutional_code" xlink:type="simple">USNM</named-content> 49503) attached to a rocky substrate <bold>B</bold> detail of the holotype showing the biserial arrangement of polyps <bold>C,E</bold> cross-section of the stem of the holotype showing its four rounded longitudinal cords <bold>D</bold> detail of undulating concentric layers of the stem in cross-section. Scale bars: <bold>A</bold>: 10 mm, <bold>B</bold>: 5 mm, <bold>C, E</bold>: 0.1 mm, <bold>D</bold>: 0.01.</p></caption><graphic xmlns:xlink="http://www.w3.org/1999/xlink" xlink:href="zookeys-668-001-g001.jpg" position="float" orientation="portrait" xlink:type="simple" id="oo_131109.jpg"/></fig><fig id="F2" position="float" orientation="portrait"><label>Figure 2.</label><caption><p>Detailed view of polyps and axis in <italic><tp:taxon-name><tp:taxon-name-part taxon-name-part-type="genus" reg="Flagelligorgia">Flagelligorgia</tp:taxon-name-part> <tp:taxon-name-part taxon-name-part-type="species" reg="gracilis">gracilis</tp:taxon-name-part></tp:taxon-name></italic> sp. n. (<named-content xmlns:xlink="http://www.w3.org/1999/xlink" content-type="dwc:institutional_code" xlink:type="simple">USNM</named-content> 14458) through Scanning Electron Microscopy. <bold>A</bold> stereo view of polyps <bold>B</bold> oral view of a polyp <bold>C</bold> stereo view of a polyp’s abaxial side <bold>D</bold> stereo view of the axis. Scale bars: <bold>A, C</bold>: 0.2 mm, <bold>B</bold>: 0.04 mm, <bold>D</bold>: 0.01 mm.</p></caption><graphic xmlns:xlink="http://www.w3.org/1999/xlink" xlink:href="zookeys-668-001-g002.jpg" position="float" orientation="portrait" xlink:type="simple" id="oo_131110.jpg"/></fig></tp:treatment-sec><ref-list><ref id="B2"><mixed-citation xmlns:xlink="http://www.w3.org/1999/xlink" xlink:type="simple">
          <person-group><name name-style="western"><surname>Bayer</surname><given-names>FM</given-names></name></person-group> (<year>1956</year>) <article-title><tp:taxon-name><tp:taxon-name-part taxon-name-part-type="subclass">Octocorallia</tp:taxon-name-part></tp:taxon-name>.</article-title> In: <person-group><name name-style="western"><surname>Moore</surname><given-names>RC</given-names></name></person-group> (<role>Ed.</role>) <issue-title>Treatise on Invertebrate Paleontology, Part F.</issue-title> <source><tp:taxon-name><tp:taxon-name-part taxon-name-part-type="phylum">Coelenterata</tp:taxon-name-part></tp:taxon-name>. Geological Society of America and University of Kansas Press, Lawrence, Kansas</source>, <fpage>163</fpage>–<lpage>231</lpage>.</mixed-citation></ref><ref id="B20"><mixed-citation xmlns:xlink="http://www.w3.org/1999/xlink" xlink:type="simple">
          <person-group><name name-style="western"><surname>Pante</surname><given-names>E</given-names></name><name name-style="western"><surname>France</surname><given-names>S</given-names></name><name name-style="western"><surname>Couloux</surname><given-names>A</given-names></name><name name-style="western"><surname>Cruaud</surname><given-names>C</given-names></name><name name-style="western"><surname>McFadden</surname><given-names>CS</given-names></name><name name-style="western"><surname>Samadi</surname><given-names>S</given-names></name><name name-style="western"><surname>Watling</surname><given-names>L</given-names></name></person-group> (<year>2012</year>) <article-title>Deep-sea origin and in-situ diversification of chrysogorgiid octocorals</article-title>. <source>PLoS One</source> <volume>7</volume>(<issue>6</issue>): e38357. <ext-link xlink:type="simple" ext-link-type="doi" xlink:href="10.1371/journal.pone.0038357">http://dx.doi.org/10.1371/journal.pone.0038357</ext-link></mixed-citation></ref><ref id="B26"><mixed-citation xmlns:xlink="http://www.w3.org/1999/xlink" xlink:type="simple">
          <person-group><name name-style="western"><surname>Williams</surname><given-names>GC</given-names></name></person-group> (<year>1992</year>) <article-title>The <tp:taxon-name><tp:taxon-name-part taxon-name-part-type="order">Alcyonacea</tp:taxon-name-part></tp:taxon-name> of southern Africa. Gorgonian octocorals (<tp:taxon-name><tp:taxon-name-part taxon-name-part-type="phylum">Coelenterata</tp:taxon-name-part></tp:taxon-name>, <tp:taxon-name><tp:taxon-name-part taxon-name-part-type="class">Anthozoa</tp:taxon-name-part></tp:taxon-name>).</article-title> <source>Annals of the South African Museum</source> <volume>101</volume>(<issue>8</issue>): <fpage>181</fpage>–<lpage>296</lpage>. <ext-link xlink:type="simple" ext-link-type="uri" xlink:href="http://biodiversitylibrary.org/page/40683324">http://biodiversitylibrary.org/page/40683324</ext-link></mixed-citation></ref><ref id="B11"><mixed-citation xmlns:xlink="http://www.w3.org/1999/xlink" xlink:type="simple">
          <person-group><name name-style="western"><surname>Cordeiro</surname><given-names>RTS</given-names></name><name name-style="western"><surname>Cairns</surname><given-names>SD</given-names></name><name name-style="western"><surname>Perez</surname><given-names>CD</given-names></name></person-group> (<year>in press</year>) <article-title>A revision of the genus <italic><tp:taxon-name><tp:taxon-name-part taxon-name-part-type="genus">Radicipes</tp:taxon-name-part></tp:taxon-name></italic> Stearns, 1883 (<tp:taxon-name><tp:taxon-name-part taxon-name-part-type="class">Anthozoa</tp:taxon-name-part></tp:taxon-name>: <tp:taxon-name><tp:taxon-name-part taxon-name-part-type="subclass">Octocorallia</tp:taxon-name-part></tp:taxon-name>: <tp:taxon-name><tp:taxon-name-part taxon-name-part-type="family">Chrysogorgiidae</tp:taxon-name-part></tp:taxon-name>)</article-title>. <source>Zootaxa</source>.</mixed-citation></ref></ref-list></tp:taxon-treatment>
