# Supplementary material for: A new genus and species of golden coral (Anthozoa, Octocorallia, Chrysogorgiidae) from the Northwest Atlantic
Source: Zookeys. 2017 Apr 12;(668):1–10. doi: 10.3897/zookeys.668.12203 (PMC5538003; doi:10.3897/zookeys.668.12203)
Supplement: XML Treatment for Flagelligorgia gracilis [file zookeys.668.12203-treatment3.xml]

<!DOCTYPE tp:taxon-treatment
  PUBLIC "-//TaxonX//DTD Taxonomic Treatment Publishing DTD v0 20100105//EN" "tax-treatment-NSO.dtd">
<tp:taxon-treatment xmlns:tp="http://www.plazi.org/taxpub"><tp:treatment-meta><kwd-group><label>Taxon classification</label><kwd><named-content xmlns:xlink="http://www.w3.org/1999/xlink" content-type="kingdom">Animalia</named-content></kwd><kwd><named-content xmlns:xlink="http://www.w3.org/1999/xlink" content-type="order">Alcyonacea</named-content></kwd><kwd><named-content xmlns:xlink="http://www.w3.org/1999/xlink" content-type="family">Chrysogorgiidae</named-content></kwd></kwd-group><mixed-citation publication-type="journal"><person-group><name><surname>Cairns</surname><given-names>Stephen D.</given-names></name><name><surname>Cordeiro</surname><given-names>Ralf T. S.</given-names></name></person-group><article-title>A new genus and species of golden coral (<tp:taxon-name><tp:taxon-name-part taxon-name-part-type="class">Anthozoa</tp:taxon-name-part></tp:taxon-name>, <tp:taxon-name><tp:taxon-name-part taxon-name-part-type="subclass">Octocorallia</tp:taxon-name-part></tp:taxon-name>, <tp:taxon-name><tp:taxon-name-part taxon-name-part-type="family">Chrysogorgiidae</tp:taxon-name-part></tp:taxon-name>) from the Northwest Atlantic</article-title><source>Zookeys</source><day>12</day><month>4</month><year>2017</year><volume>2017</volume><issue>668</issue><fpage>1</fpage><lpage>10</lpage><pub-id pub-id-type="doi">10.3897/zookeys.668.12203</pub-id></mixed-citation></tp:treatment-meta><tp:nomenclature><tp:taxon-name>
                  <tp:taxon-name-part taxon-name-part-type="genus" reg="Flagelligorgia">Flagelligorgia</tp:taxon-name-part>
                  <tp:taxon-name-part taxon-name-part-type="species" reg="gracilis">gracilis</tp:taxon-name-part>
                  <object-id xmlns:xlink="http://www.w3.org/1999/xlink" content-type="zoobank" xlink:type="simple">http://zoobank.org/579269D2-B012-4C73-A854-E743F7154252</object-id>
                </tp:taxon-name><tp:taxon-status xmlns:xlink="http://www.w3.org/1999/xlink" xlink:type="simple">sp. n.</tp:taxon-status><xref ref-type="fig" rid="F1">Figs 1</xref><xref ref-type="fig" rid="F2">, 2</xref><xref ref-type="fig" rid="F3">, 3</xref><xref ref-type="fig" rid="F4">, 4</xref></tp:nomenclature><tp:treatment-sec sec-type="material" id="SECID0EYGAE"><title>Material examined</title><p>
              <bold>(Types).</bold> Holotype: <italic><abbrev xmlns:xlink="http://www.w3.org/1999/xlink" xlink:title="USFWS Albatross" id="ABBRID0EBHAE" xlink:type="simple">Alb</abbrev></italic>-2666, 1 specimen now in two pieces, <named-content xmlns:xlink="http://www.w3.org/1999/xlink" content-type="dwc:institutional_code" xlink:type="simple">USNM</named-content> 49503. Paratypes: <italic><abbrev xmlns:xlink="http://www.w3.org/1999/xlink" xlink:title="USFWS Albatross" id="ABBRID0ELHAE" xlink:type="simple">Alb</abbrev></italic>-2601, <named-content xmlns:xlink="http://www.w3.org/1999/xlink" content-type="dwc:verbatimCoordinates" xlink:type="simple"><named-content content-type="geo-json" specific-use="{&#34;type&#34;:&#34;Point&#34;,&#34;coordinates&#34;:[-33.502778,34.654167]}" id="NCID0ESHAE" xlink:type="simple">34°39'15"N, 33°30'10"W</named-content></named-content>, 196 m, 1 colony, <named-content xmlns:xlink="http://www.w3.org/1999/xlink" content-type="dwc:institutional_code" xlink:type="simple">USNM</named-content> 16607, 18 October 1885; <italic><abbrev xmlns:xlink="http://www.w3.org/1999/xlink" xlink:title="USFWS Albatross" id="ABBRID0E4HAE" xlink:type="simple">Alb</abbrev></italic>-2602, <named-content xmlns:xlink="http://www.w3.org/1999/xlink" content-type="dwc:verbatimCoordinates" xlink:type="simple"><named-content content-type="geo-json" specific-use="{&#34;type&#34;:&#34;Point&#34;,&#34;coordinates&#34;:[-75.558333,34.641667]}" id="NCID0EEIAE" xlink:type="simple">34°38'30"N, 75°33'30"W</named-content></named-content>, 227 m, 1 colony, <named-content xmlns:xlink="http://www.w3.org/1999/xlink" content-type="dwc:institutional_code" xlink:type="simple">USNM</named-content> 16821, 18 October 1885; <italic><abbrev xmlns:xlink="http://www.w3.org/1999/xlink" xlink:title="USFWS Albatross" id="ABBRID0EPIAE" xlink:type="simple">Alb</abbrev></italic>-2666, <named-content xmlns:xlink="http://www.w3.org/1999/xlink" content-type="dwc:verbatimCoordinates" xlink:type="simple"><named-content content-type="geo-json" specific-use="{&#34;type&#34;:&#34;Point&#34;,&#34;coordinates&#34;:[-79.816667,30.791667]}" id="NCID0EWIAE" xlink:type="simple">30°47'30"N, 79°49'W</named-content></named-content>, 494 m, 33 colonies, SEM stubs 2364–2367, <named-content xmlns:xlink="http://www.w3.org/1999/xlink" content-type="dwc:institutional_code" xlink:type="simple">USNM</named-content> 14458, 5 May 1886; <italic><abbrev xmlns:xlink="http://www.w3.org/1999/xlink" xlink:title="USFWS Albatross" id="ABBRID0EBJAE" xlink:type="simple">Alb</abbrev></italic>-2667, <named-content xmlns:xlink="http://www.w3.org/1999/xlink" content-type="dwc:verbatimCoordinates" xlink:type="simple"><named-content content-type="geo-json" specific-use="{&#34;type&#34;:&#34;Point&#34;,&#34;coordinates&#34;:[-79.708333,30.883333]}" id="NCID0EIJAE" xlink:type="simple">30°53'N, 79°42'30"W</named-content></named-content>, 499 m, 40 colonies, <named-content xmlns:xlink="http://www.w3.org/1999/xlink" content-type="dwc:institutional_code" xlink:type="simple">USNM</named-content> 14457, 5 May 1886; <italic>Gerda</italic>-179, <named-content xmlns:xlink="http://www.w3.org/1999/xlink" content-type="dwc:verbatimCoordinates" xlink:type="simple"><named-content content-type="geo-json" specific-use="{&#34;type&#34;:&#34;Point&#34;,&#34;coordinates&#34;:[-79.183333,27.683333]}" id="NCID0EXJAE" xlink:type="simple">27°41'N, 79°11'W</named-content></named-content>, 549–567 m, 9 colonies, <named-content xmlns:xlink="http://www.w3.org/1999/xlink" content-type="dwc:institutional_code" xlink:type="simple">USNM</named-content> 57315, 1 July 1963; <italic>Megalopa</italic>, 11.2 km SSE of Carysfort Reef, Florida Keys, 205 m, 9 July 1950, 1 colony, <named-content xmlns:xlink="http://www.w3.org/1999/xlink" content-type="dwc:institutional_code" xlink:type="simple">USNM</named-content> 51956, 9 July <!--PageBreak-->1950; <italic>Pillsbury</italic>-105, <named-content xmlns:xlink="http://www.w3.org/1999/xlink" content-type="dwc:verbatimCoordinates" xlink:type="simple"><named-content content-type="geo-json" specific-use="{&#34;type&#34;:&#34;Point&#34;,&#34;coordinates&#34;:[-79.700000,31.000000]}" id="NCID0EPKAE" xlink:type="simple">31°00'N, 79°42'W</named-content></named-content>, 388–403 m, 2 colonies, <named-content xmlns:xlink="http://www.w3.org/1999/xlink" content-type="dwc:institutional_code" xlink:type="simple">USNM</named-content> 57316, 27 July 1964; <italic>Pillsbury</italic>-197, <named-content xmlns:xlink="http://www.w3.org/1999/xlink" content-type="dwc:verbatimCoordinates" xlink:type="simple"><named-content content-type="geo-json" specific-use="{&#34;type&#34;:&#34;Point&#34;,&#34;coordinates&#34;:[-79.333333,27.983333]}" id="NCID0E5KAE" xlink:type="simple">27°59'N, 79°20'W</named-content></named-content>, 567–586 m, 2 colonies, <named-content xmlns:xlink="http://www.w3.org/1999/xlink" content-type="dwc:institutional_code" xlink:type="simple">USNM</named-content> 52913, 11 August 1964.</p><fig id="F1" position="float" orientation="portrait"><label>Figure 1.</label><caption><p>Diagnostic characters of <italic><tp:taxon-name><tp:taxon-name-part taxon-name-part-type="genus" reg="Flagelligorgia">Flagelligorgia</tp:taxon-name-part> <tp:taxon-name-part taxon-name-part-type="species" reg="gracilis">gracilis</tp:taxon-name-part></tp:taxon-name></italic> sp. n. <bold>A</bold> general view of the holotype (<named-content xmlns:xlink="http://www.w3.org/1999/xlink" content-type="dwc:institutional_code" xlink:type="simple">USNM</named-content> 49503) attached to a rocky substrate <bold>B</bold> detail of the holotype showing the biserial arrangement of polyps <bold>C,E</bold> cross-section of the stem of the holotype showing its four rounded longitudinal cords <bold>D</bold> detail of undulating concentric layers of the stem in cross-section. Scale bars: <bold>A</bold>: 10 mm, <bold>B</bold>: 5 mm, <bold>C, E</bold>: 0.1 mm, <bold>D</bold>: 0.01.</p></caption><graphic xmlns:xlink="http://www.w3.org/1999/xlink" xlink:href="zookeys-668-001-g001.jpg" position="float" orientation="portrait" xlink:type="simple" id="oo_131109.jpg"/></fig></tp:treatment-sec><tp:treatment-sec sec-type="type locality" id="SECID0EVMAE"><title>Type locality.</title><p>30°47'30"N, 79°49'W (continental slope off Georgia), 494 m depth.</p></tp:treatment-sec><tp:treatment-sec sec-type="description" id="SECID0E1MAE"><title>Description.</title><p>The colony is unbranched (flagelliform) and quite delicate, with an ascending clockwise spiral growth form (Fig. <xref ref-type="fig" rid="F1">1A</xref>, <xref ref-type="fig" rid="F2">2C</xref>). One of the largest specimens (the holotype) is 19 cm in length and only 1.1 mm in basal stem diameter. Colonies are attached to hard objects such as the deep-water coral <italic><tp:taxon-name><tp:taxon-name-part taxon-name-part-type="genus" reg="Lophelia">Lophelia</tp:taxon-name-part> <tp:taxon-name-part taxon-name-part-type="species" reg="pertusa">pertusa</tp:taxon-name-part></tp:taxon-name></italic> (Linnaeus, 1758), rocks, or echinoid tests, having a thin basal encrustation (holdfast) up to 7 mm in diameter; there are no root-like holdfasts. The axis is longitudinally grooved (Fig. <xref ref-type="fig" rid="F2">2D</xref>), resulting in four rounded longitudinal cords (1C, E), reflecting the underly<!--PageBreak-->ing undulated layers of scleroprotein (Fig. <xref ref-type="fig" rid="F1">1D</xref>), most easily seen in stem cross section. The axis is golden, the coenenchymal tissue usually pale brown to a dull yellow, in ethanol. Polyps are lacking from the proximal 45–50 mm of the stem, which is approximately 1/5–1/3 of the colony length, depending on its maturity (Fig. <xref ref-type="fig" rid="F1">1A</xref>). Polyps occur biserially, on opposite sides of the stem in alternating fashion (Figs <xref ref-type="fig" rid="F1">1B</xref>, <xref ref-type="fig" rid="F2">2A, C</xref>), and are relatively closely spaced such that 1.1–1.4 polyps occur per cm length. The polyps are 0.9–1.2 mm in length and are somewhat cigar-shaped (Fig. <xref ref-type="fig" rid="F2">2C</xref>), being slightly tapered distally; the greatest diameter (0.35–0.39 mm) is usually at mid-length. The body wall is covered with longitudinally oriented, elongate (<abbrev xmlns:xlink="http://www.w3.org/1999/xlink" xlink:title="length to width ratio of a sclerite" id="ABBRID0ENOAE" xlink:type="simple">L:W</abbrev> = 4.5–5.8), imbricating scales (Fig. <xref ref-type="fig" rid="F3">3B</xref>) that measure 0.17–0.24 mm in length. They are rounded distally, have smooth lateral edges, and are quite thin (e.g., 13–15 µm in thickness). Their outer and inner surfaces are smooth. Toward the end of the polyp are smaller scales <!--PageBreak-->associated with the tentacles (Figs <xref ref-type="fig" rid="F2">2B</xref>, <xref ref-type="fig" rid="F3">3D</xref>), similar in shape to the body wall scales but only 0.075–0.10 mm in length. Pinnular sclerites are virtually absent. Scales show concentric bands of interference colors in polarized light. There are no sclerites in the <!--PageBreak-->axial sheath of coenenchyme. The outer coenenchymal scales (Fig. <xref ref-type="fig" rid="F3">3A</xref>) are also longitudinally arranged on the stem, elongate (<abbrev xmlns:xlink="http://www.w3.org/1999/xlink" xlink:title="length to width ratio of a sclerite" id="ABBRID0EFPAE" xlink:type="simple">L:W</abbrev> = 4.8–7.9), and imbricate. They have pointed tips and their lateral edges are slightly serrate, each serration up to 5 µm in height; they are also quite thin, and their faces are also smooth. Coenenchymal scales on the first few centimeters of the stem are highly granular (Fig. <xref ref-type="fig" rid="F3">3C</xref>).</p><fig id="F2" position="float" orientation="portrait"><label>Figure 2.</label><caption><p>Detailed view of polyps and axis in <italic><tp:taxon-name><tp:taxon-name-part taxon-name-part-type="genus" reg="Flagelligorgia">Flagelligorgia</tp:taxon-name-part> <tp:taxon-name-part taxon-name-part-type="species" reg="gracilis">gracilis</tp:taxon-name-part></tp:taxon-name></italic> sp. n. (<named-content xmlns:xlink="http://www.w3.org/1999/xlink" content-type="dwc:institutional_code" xlink:type="simple">USNM</named-content> 14458) through Scanning Electron Microscopy. <bold>A</bold> stereo view of polyps <bold>B</bold> oral view of a polyp <bold>C</bold> stereo view of a polyp’s abaxial side <bold>D</bold> stereo view of the axis. Scale bars: <bold>A, C</bold>: 0.2 mm, <bold>B</bold>: 0.04 mm, <bold>D</bold>: 0.01 mm.</p></caption><graphic xmlns:xlink="http://www.w3.org/1999/xlink" xlink:href="zookeys-668-001-g002.jpg" position="float" orientation="portrait" xlink:type="simple" id="oo_131110.jpg"/></fig></tp:treatment-sec><tp:treatment-sec sec-type="remarks" id="SECID0EYQAE"><title>Remarks.</title><p>As in other unbranched octocorals, such as species of <italic><tp:taxon-name><tp:taxon-name-part taxon-name-part-type="genus" reg="Radicipes">Radicipes</tp:taxon-name-part></tp:taxon-name></italic>, some specimens (e.g., from <named-content xmlns:xlink="http://www.w3.org/1999/xlink" content-type="dwc:institutional_code" xlink:type="simple">USNM</named-content> 14458, <named-content xmlns:xlink="http://www.w3.org/1999/xlink" content-type="dwc:institutional_code" xlink:type="simple">USNM</named-content> 51956 and <named-content xmlns:xlink="http://www.w3.org/1999/xlink" content-type="dwc:institutional_code" xlink:type="simple">USNM</named-content> 14457) host commensal ophiuroids. Other octocoral species found at the same stations at which <italic><tp:taxon-name><tp:taxon-name-part taxon-name-part-type="genus" reg="Flagelligorgia">Flagelligorgia</tp:taxon-name-part></tp:taxon-name></italic> were collected include: <italic><tp:taxon-name><tp:taxon-name-part taxon-name-part-type="genus" reg="Plumarella">Plumarella</tp:taxon-name-part> <tp:taxon-name-part taxon-name-part-type="species" reg="aurea">aurea</tp:taxon-name-part></tp:taxon-name></italic> (Deichmann, 1936), <italic><tp:taxon-name><tp:taxon-name-part taxon-name-part-type="genus" reg="Plumarella">Plumarella</tp:taxon-name-part> <tp:taxon-name-part taxon-name-part-type="species" reg="pourtalesii">pourtalesii</tp:taxon-name-part></tp:taxon-name></italic> (Verrill, 1883), <italic><tp:taxon-name><tp:taxon-name-part taxon-name-part-type="genus" reg="Plumarella">Plumarella</tp:taxon-name-part> <tp:taxon-name-part taxon-name-part-type="species" reg="dichotoma">dichotoma</tp:taxon-name-part></tp:taxon-name></italic> Cairns &amp; Bayer, 2004, <italic><tp:taxon-name><tp:taxon-name-part taxon-name-part-type="genus" reg="Swiftia">Swiftia</tp:taxon-name-part> <tp:taxon-name-part taxon-name-part-type="species" reg="casta">casta</tp:taxon-name-part></tp:taxon-name></italic> (Verrill, 1883) and <italic><tp:taxon-name><tp:taxon-name-part taxon-name-part-type="genus" reg="Callogorgia">Callogorgia</tp:taxon-name-part> <tp:taxon-name-part taxon-name-part-type="species" reg="americana">americana</tp:taxon-name-part></tp:taxon-name></italic> Cairns &amp; Bayer, 2002.</p><fig id="F3" position="float" orientation="portrait"><label>Figure 3.</label><caption><p>Sclerites of <italic><tp:taxon-name><tp:taxon-name-part taxon-name-part-type="genus" reg="Flagelligorgia">Flagelligorgia</tp:taxon-name-part> <tp:taxon-name-part taxon-name-part-type="species" reg="gracilis">gracilis</tp:taxon-name-part></tp:taxon-name></italic> sp. n. (<named-content xmlns:xlink="http://www.w3.org/1999/xlink" content-type="dwc:institutional_code" xlink:type="simple">USNM</named-content> 49503, holotype). <bold>A</bold> rods from coenenchyme <bold>B</bold> elongate rods from body wall <bold>C</bold> highly granular scales from first centimeters of the stem <bold>D</bold> tentacular scales. Scale bars: <bold>A–C</bold>: 0.05 mm, <bold>D</bold>: 0.02 mm.</p></caption><graphic xmlns:xlink="http://www.w3.org/1999/xlink" xlink:href="zookeys-668-001-g003.jpg" position="float" orientation="portrait" xlink:type="simple" id="oo_131111.jpg"/></fig></tp:treatment-sec><tp:treatment-sec sec-type="distribution" id="SECID0E2UAE"><title>Distribution.</title><p>Southeastern coast of United States from off Outer Banks, North Carolina to off Carysfort Reef (near Key Largo, Florida) (Fig. <xref ref-type="fig" rid="F4">4</xref>), 196–567 m depths.</p><fig id="F4" position="float" orientation="portrait"><label>Figure 4.</label><caption><p>Distribution map of <italic><tp:taxon-name><tp:taxon-name-part taxon-name-part-type="genus" reg="Flagelligorgia">Flagelligorgia</tp:taxon-name-part> <tp:taxon-name-part taxon-name-part-type="species" reg="gracilis">gracilis</tp:taxon-name-part></tp:taxon-name></italic> sp. n.</p></caption><graphic xmlns:xlink="http://www.w3.org/1999/xlink" xlink:href="zookeys-668-001-g004.jpg" position="float" orientation="portrait" xlink:type="simple" id="oo_131112.jpg"/></fig></tp:treatment-sec><tp:treatment-sec sec-type="etymology" id="SECID0E4VAE"><title>Etymology.</title><p>Named <italic><tp:taxon-name><tp:taxon-name-part taxon-name-part-type="species" reg="gracilis">gracilis</tp:taxon-name-part></tp:taxon-name></italic> (Latin for slender, gracile), in allusion to the very slender aspect of the colony.</p></tp:treatment-sec></tp:taxon-treatment>
